# Supplementary material for: Long-Term Effect of a Gluten-Free Diet on Diarrhoea- or Bloating-Predominant Functional Bowel Disease: Role of the ‘Low-Grade Coeliac Score’ and the ‘Coeliac Lymphogram’ in the Response Rate to the Diet
Source: Nutrients. 2021 May 26;13(6):1812. doi: 10.3390/nu13061812 (PMC8228436; doi:10.3390/nu13061812)
Supplement: Supplementary file 1 [file nutrients-13-01812-s001.zip]

Archive with 1 entries (1 files):
- nutrients-1184355-supplementary.xlsx
