# Supplementary material for: Long-Term Effect of a Gluten-Free Diet on Diarrhoea- or Bloating-Predominant Functional Bowel Disease: Role of the ‘Low-Grade Coeliac Score’ and the ‘Coeliac Lymphogram’ in the Response Rate to the Diet
Source: Nutrients. 2021 May 26;13(6):1812. doi: 10.3390/nu13061812 (PMC8228436; doi:10.3390/nu13061812)
Supplement: Supplementary file 1 [file nutrients-13-01812-s001.zip › nutrients-1184355-supplementary.xlsx]

## Sheet: Sheet1
NUM	Date	Age	Followup_afterGFD	SEX	FBD	FirstDegreeRelative	HISTOLOGY	SEROLOGY	EMA	GENETICS	DQ2.5	DQ2.2	DQ8	DQB1	IELs	GAMMADELTA	CD3neg	Pattern	SCORE	Finaldiagnosis	IELs2	Score2
296	2013-02-25	69	23	2	1	2	2	1	-1	1	1	2	2	2	31.5	7.25	33.29	4	8	19	3	2
943	2015-03-02	62	24	1	1	2	2	1	-1	1	1	1	2	-1	29	8.89	7.98	1	15	5	3	1
645	2014-05-19	50	#NULL!	2	2	2	2	1	-1	1	1	1	2	2	40	4.35	2.61	3	8	10	3	2
160	2012-05-25	62	#NULL!	2	1	2	1	1	-1	1	1	-1	-1	-1	13	1.99	25.99	4	2	10	1	2
406	2013-07-17	48	84	2	1	2	2	1	-1	1	1	2	2	2	26	12.88	15.25	2	15	5	3	1
66	2011-07-08	50	#NULL!	2	2	2	2	1	-1	2	2	2	2	2	29.5	3.5	10.57	4	5	10	3	2
113	2012-01-16	52	#NULL!	2	1	2	1	1	-1	1	1	-1	-1	-1	22	13.95	28.46	2	10	10	2	2
1071	2015-06-01	57	60	2	2	2	1	1	-1	1	1	2	2	2	0	3.83	42.12	4	2	19	1	2
273	2013-01-17	54	#NULL!	2	1	2	2	1	-1	1	1	-1	-1	-1	61	3.68	4.94	3	8	10	3	2
1544	2016-06-22	44	#NULL!	1	1	2	2	1	-1	1	2	2	1	-1	50.4	2.4	2.74	3	5	10	3	2
1154	2015-08-10	49	#NULL!	2	1	2	1	1	-1	1	2	2	1	2	5	11.57	16.09	2	6	10	1	2
435	2013-09-19	25	10	2	1	2	1	1	-1	1	1	-1	2	-1	24	4.82	15.35	4	3	19	2	2
939	2015-02-27	58	#NULL!	2	1	2	1	1	-1	1	2	1	2	1	23	30.28	20.94	2	6	10	2	2
751	2014-09-08	40	22	2	1	2	1	1	-1	1	1	2	1	2	21	10.5	35.62	2	9	19	2	2
707	2014-07-21	53	#NULL!	1	2	2	2	1	-1	1	2	1	2	1	29	12.92	14.6	2	12	10	3	1
375	2013-06-05	24	48	2	1	2	2	1	-1	1	1	2	2	2	55	9.45	6.24	1	15	5	3	1
1124	2015-07-15	30	60	2	2	2	2	1	-1	2	2	2	2	2	51.8	2.3	2.66	3	5	19	3	2
420	2013-08-14	54	#NULL!	2	1	2	2	1	-1	1	2	2	1	2	37	3.94	21.26	4	5	10	3	2
99	2011-11-24	38	#NULL!	2	1	2	2	1	-1	1	1	-1	2	-1	27	6.16	11.12	4	8	10	3	2
352	2013-05-10	47	48	2	1	2	2	1	-1	1	2	2	1	2	44	3.3	5.94	3	5	19	3	2
1770	2016-12-07	62	18	1	2	2	2	1	-1	1	2	2	1	-1	28	52.5	5	1	12	5	3	1
32	2011-04-05	59	50	2	1	2	2	1	-1	2	2	2	2	2	57	8.3	9.3	3	5	19	3	2
1833	2017-01-23	49	#NULL!	2	1	2	1	1	-1	1	2	1	2	-1	12	8.43	31.03	4	-1	10	1	2
1257	2015-11-23	38	28	2	1	2	1	1	-1	1	1	2	2	2	16.7	10.83	9.71	1	9	19	1	2
83	2011-10-05	22	120	2	2	2	2	4	2	1	1	-1	2	-1	29	16.02	6.31	1	17	5	3	1
569	2014-02-27	38	24	1	1	2	2	1	-1	1	2	1	2	1	34	7.07	5.97	3	5	19	3	2
276	2013-01-24	26	#NULL!	2	1	2	2	1	-1	1	1	-1	2	-1	60	3.28	7.62	3	8	10	3	2
461	2013-10-23	23	40	2	1	2	2	1	-1	1	2	-1	1	-1	27.7	5.9	28.7	4	5	19	3	2
845	2014-12-09	63	#NULL!	2	1	2	1	1	-1	1	2	2	1	2	22	16.36	5.45	1	7	10	2	2
1400	2016-03-02	68	36	2	1	2	1	1	-1	2	2	2	2	2	18	2.14	42.97	4	-2	19	1	2
1140	2015-07-31	54	#NULL!	2	2	2	1	1	-1	1	1	2	2	2	18	4.74	22.61	4	3	10	1	2
1572	2016-07-18	56	#NULL!	2	2	2	2	1	-1	1	1	-1	2	-1	27	4.94	8.3	3	8	10	3	2
911	#NULL!	24	#NULL!	2	1	2	1	1	0	1	2	1	2	2	22.2	10.11	25.03	2	7	10	2	2
132	#NULL!	30	12	2	1	2	2	1	0	1	1	-1	-1	0	37	2.38	14.15	4	8	19	3	2
1656	2016-09-28	50	#NULL!	2	1	2	2	1	-1	2	2	2	2	2	37	3.02	7.63	3	5	10	3	2
1367	#NULL!	59	#NULL!	2	1	2	1	1	0	1	1	2	1	0	10	2.2	46.7	4	2	10	1	2
596	#NULL!	22	#NULL!	1	1	2	2	1	0	1	1	2	2	0	51.08	1.02	11.27	4	8	10	3	2
1680	2016-10-14	74	#NULL!	2	2	2	1	1	-1	1	2	1	1	-1	8	1.21	55.64	4	-1	10	1	2
1296	#NULL!	48	#NULL!	1	1	2	1	1	0	1	1	2	0	0	0	9.84	28.99	2	9	10	1	2
666	#NULL!	24	#NULL!	2	1	2	2	1	0	1	2	2	1	2	25.58	9.68	11.98	2	12	10	3	1
-1	2012-10-21	60	60	1	2	2	2	1	-1	2	2	2	2	2	50	12.8	13.5	2	11	5	3	1
1399	2016-02-29	38	#NULL!	1	2	2	2	1	-1	1	1	2	2	-1	47	1.58	12.26	4	8	10	3	2
312	2013-03-11	53	#NULL!	1	1	2	2	1	-1	1	1	-1	2	-1	37.9	12.07	8.2	1	15	10	3	1
373	2013-05-29	73	12	1	1	2	2	1	-1	1	1	-1	2	-1	29.33	24.63	6.7	1	15	5	3	1
142	2012-04-13	24	#NULL!	2	2	2	1	4	2	2	2	2	2	2	14	3.98	29.43	4	-2	10	1	2
172	2012-07-04	27	#NULL!	2	2	2	1	1	-1	2	2	-1	2	1	22	3.7	17.72	4	0	10	2	2
212	2012-10-03	33	15	1	2	2	2	1	-1	1	1	-1	-1	-1	40.7	3.07	7.16	3	8	19	3	2
552	2014-02-05	20	15	2	1	2	2	1	-1	1	1	-1	2	-1	28	5.9	27.75	4	8	19	3	2
749	2014-09-08	21	#NULL!	2	2	2	2	1	-1	1	1	2	2	-1	45	4.28	12.13	4	8	10	3	2
1668	2016-10-03	43	7	2	2	2	1	1	-1	1	2	1	2	-1	7	10.95	5.58	1	6	19	1	2
1216	2015-10-14	25	6	2	1	2	1	1	-1	2	2	2	2	2	21	1.22	13.57	4	-1	19	2	2
1438	2016-04-11	22	6	2	1	2	1	1	-1	1	1	-1	-1	-1	23	1.38	21.49	4	3	19	2	2
594	2014-03-24	49	#NULL!	1	1	2	2	1	-1	1	1	-1	2	-1	25.8	4.14	28.46	4	8	10	3	2
34	2011-04-07	25	7	1	2	2	2	1	-1	1	1	-1	-1	-1	25	4.4	6.6	3	8	19	3	2
1532	2016-06-16	53	60	2	2	2	1	1	-1	1	1	1	2	-1	18	4.23	10.33	4	2	19	1	2
1359	2016-02-04	46	48	2	1	2	1	1	-1	2	2	2	2	2	10	2.03	13.59	4	-2	19	1	2
739	2014-08-20	38	24	2	1	2	2	1	-1	1	2	2	1	2	-1	24.74	1.4	1	11	5	-1	1
247	2012-11-21	47	84	2	1	2	2	1	-1	1	2	2	1	2	64	10.21	0.41	1	12	5	3	1
1602	2016-08-08	35	36	1	1	2	2	1	-1	1	2	2	1	-1	49	3.93	0.84	3	5	19	3	2
641	2014-05-14	42	60	2	1	2	2	1	-1	1	1	-1	2	-1	55	29.97	1.3	1	15	5	3	1
726	2014-08-04	19	#NULL!	1	1	2	1	1	-1	1	1	2	2	2	17	5.88	47.47	4	2	10	1	2
1294	2015-12-21	46	#NULL!	2	1	2	1	1	-1	1	2	2	1	2	6	11.04	37.42	2	6	10	1	2
822	#NULL!	33	#NULL!	2	1	2	1	1	-1	2	2	2	2	1	18	2.5	26.67	4	0	10	1	2
281	#NULL!	41	8	2	1	2	2	1	-1	1	1	2	2	0	43.7	3.34	4.05	3	8	19	3	2
1630	2016-09-12	21	6	2	2	2	2	4	2	1	1	-1	2	-1	32	25.46	4.88	1	17	5	3	1
1835	2017-01-25	38	#NULL!	2	1	2	1	1	-1	1	1	2	2	-1	8	10.02	12.6	2	9	10	1	2
152	#NULL!	30	#NULL!	2	1	2	2	1	-1	1	1	2	2	0	50	3.15	1.88	3	8	10	3	2
480	#NULL!	36	#NULL!	2	1	2	2	1	-1	1	1	2	2	0	25	9.74	8.4	1	15	10	3	1
1548	2016-06-27	54	#NULL!	2	1	2	2	1	-1	1	2	1	2	1	27	37.95	3.87	1	12	10	3	1
667	#NULL!	31	6	2	2	2	2	1	-1	1	1	-1	2	0	23	5.17	5.43	3	3	19	2	2
1634	2016-09-12	35	6	2	1	2	1	1	-1	1	1	-1	1	-1	14	9.2	8.2	1	9	19	1	2
1374	#NULL!	42	18	1	1	2	1	1	-1	1	1	2	2	0	20	8.66	28.16	2	10	99	2	2
1708	2016-10-31	38	31	2	2	2	1	1	-1	1	2	-1	1	-1	12	57.5	22.5	2	6	19	1	2
1617	2016-08-26	40	7	2	2	2	1	1	-1	1	2	2	1	-1	21.3	3.34	1.96	3	0	19	2	2
-1	#NULL!	40	12	2	1	2	1	1	-1	1	2	2	1	-1	22	18.3	-1	2	7	19	2	2
1237	#NULL!	31	13	1	1	2	1	1	-1	1	2	-1	1	0	16	6.16	25.38	4	-1	19	1	2
-1	2016-05-23	47	#NULL!	2	2	2	1	1	-1	2	2	2	2	2	12	7.32	16.26	4	-2	10	1	2
1853	2017-02-06	50	#NULL!	2	2	1	1	1	#NULL!	1	1	1	#NULL!	#NULL!	11	2.09	13.83	4	3	10	1	2
1858	2017-02-08	39	#NULL!	2	2	2	1	1	#NULL!	1	1	#NULL!	#NULL!	#NULL!	24	1.29	28.02	4	3	10	2	2
1859	2017-02-09	49	#NULL!	2	1	2	1	1	#NULL!	1	1	#NULL!	#NULL!	#NULL!	20	2.72	13.04	4	3	10	2	2
1865	2017-02-13	27	24	2	2	1	2	1	#NULL!	1	#NULL!	#NULL!	#NULL!	#NULL!	53.2	12.46	8.37	1	12	5	3	1
1867	2017-02-15	44	30	2	2	#NULL!	1	1	#NULL!	1	#NULL!	#NULL!	#NULL!	#NULL!	8	2.81	18.81	4	-1	19	1	2
1875	2017-02-20	47	36	1	2	2	1	1	#NULL!	1	1	#NULL!	#NULL!	#NULL!	17.4	11.65	16.95	2	9	19	1	2
1895	2017-03-06	52	#NULL!	2	2	#NULL!	2	1	#NULL!	1	2	#NULL!	1	#NULL!	37	3.8	14.34	4	5	10	3	2
1898	2017-03-06	58	18	2	2	2	2	1	#NULL!	1	1	#NULL!	#NULL!	#NULL!	27	18.46	14.31	2	15	5	3	1
1899	2017-03-06	63	6	2	2	2	1	1	#NULL!	1	2	#NULL!	1	#NULL!	13	6.3	51.9	4	0	19	1	2
1900	2017-03-06	24	38	2	1	2	1	1	#NULL!	1	2	1	1	#NULL!	15	1.23	11.56	4	-1	19	1	2
1906	2017-03-07	43	12	1	1	2	2	1	#NULL!	1	2	#NULL!	1	#NULL!	31	18.63	16.67	2	12	5	3	1
1978	2017-04-19	66	36	2	1	2	1	1	#NULL!	1	2	2	1	#NULL!	21	20	4.17	1	7	19	2	2
2028	2017-05-12	28	12	2	1	2	1	1	#NULL!	1	1	#NULL!	#NULL!	#NULL!	10	23.94	7.28	1	9	19	1	2
2038	2017-05-16	41	12	2	1	2	1	1	#NULL!	1	2	1	2	#NULL!	18	16.96	5.29	1	6	19	1	2
2072	2017-05-31	36	6	2	2	2	1	1	#NULL!	1	1	2	2	#NULL!	18	20.95	36.19	2	9	19	1	2
2090	2017-06-12	46	21	1	1	2	2	1	#NULL!	1	1	2	2	#NULL!	49	11.92	0.34	1	15	5	3	1
2101	2017-06-16	59	18	2	1	2	2	1	#NULL!	1	2	2	1	#NULL!	28.6	8.15	12.43	4	5	19	3	2
2103	2017-06-19	69	36	2	2	2	1	1	#NULL!	1	1	#NULL!	#NULL!	#NULL!	23	14.09	4.53	1	10	99	2	2
2115	2017-06-26	23	6	2	2	2	2	1	#NULL!	1	2	1	1	#NULL!	26	2.83	29.55	4	5	19	3	2
2124	2017-06-30	43	12	2	2	2	2	1	#NULL!	1	2	#NULL!	1	#NULL!	30	3.01	12.54	4	5	19	3	2
2129	2017-07-05	38	24	2	2	2	2	1	#NULL!	1	2	1	1	#NULL!	34	1.32	2.24	3	5	19	3	2
2138	2017-07-07	39	40	2	1	2	2	1	#NULL!	1	2	#NULL!	1	#NULL!	28	2.94	15.07	4	5	19	3	2
2181	2017-07-31	43	24	2	1	2	1	1	#NULL!	1	1	#NULL!	#NULL!	#NULL!	16	3.69	40.11	4	3	19	1	2
2196	2017-08-11	24	24	1	2	2	2	1	#NULL!	2	2	2	2	2	29	3.38	10.56	4	4	19	3	2
2200	2017-08-18	37	20	2	2	2	2	1	#NULL!	1	2	2	1	#NULL!	36	28.41	0.51	1	12	5	3	1
2213	2017-08-24	33	21	1	2	2	1	1	#NULL!	1	1	#NULL!	#NULL!	#NULL!	14	10.77	9.18	1	9	19	1	2
2216	2017-08-28	52	36	2	2	2	2	1	#NULL!	1	1	#NULL!	#NULL!	#NULL!	27	10.91	2.05	1	15	5	3	1
2248	2017-09-25	35	28	2	2	2	1	1	#NULL!	1	1	2	2	#NULL!	21	25.94	0.85	1	10	99	2	2
2283	2017-10-11	40	13	2	2	2	2	1	#NULL!	1	2	2	1	#NULL!	72	33.91	0.78	1	12	5	3	1
2290	2017-10-16	37	18	2	2	2	2	1	#NULL!	1	1	2	2	#NULL!	53	0.12	0.82	3	8	19	3	2
2293	2017-10-16	42	#NULL!	2	2	2	1	1	#NULL!	1	2	1	1	#NULL!	11	0.13	33.15	4	-1	10	1	2
2299	2017-10-23	38	19	2	1	2	2	1	#NULL!	1	2	2	1	#NULL!	26	20.18	16.94	2	12	5	3	1
2306	2017-10-25	21	#NULL!	2	1	2	2	1	#NULL!	1	2	2	1	#NULL!	34	3.46	17.77	4	5	10	3	2
2320	2017-11-13	59	16	2	2	2	1	1	#NULL!	1	2	1	2	#NULL!	13	5.58	26.98	4	-1	19	1	2
2331	2017-11-20	42	11	1	1	2	2	1	#NULL!	1	1	#NULL!	#NULL!	#NULL!	36	16.46	6.5	1	15	5	3	1
2332	2017-11-20	54	17	2	2	2	2	1	#NULL!	1	1	#NULL!	#NULL!	#NULL!	31	19.65	7.05	1	15	5	3	1
2348	2017-11-27	46	23	1	1	2	2	1	#NULL!	1	1	#NULL!	#NULL!	#NULL!	49	13.64	0.47	1	15	5	3	1
2349	2017-11-27	40	#NULL!	1	1	2	2	1	#NULL!	2	2	2	2	2	27	4.87	4.28	3	4	10	3	2
2384	2017-12-15	45	19	2	2	2	2	1	#NULL!	1	1	#NULL!	1	#NULL!	51	41.03	9.59	1	15	5	3	1
